# Supplementary material for: Controlled Carbon Loss: Threshold-Dependent Overflow Metabolism in Synechocystis sp. PCC 6803
Source: Microorganisms. 2025 Dec 4;13(12):2767. doi: 10.3390/microorganisms13122767 (PMC12735552; doi:10.3390/microorganisms13122767)
Supplement: Supplementary file 1 [file microorganisms-13-02767-s001.zip]

Archive with 1 entries (1 files):
- microorganisms-4004258-supplementary.pdf
